# Supplementary material for: Social Determinants of Health in Pediatric Asthma and Allergic Diseases: A Systematic Review
Source: Epidemiologia (Basel). 2025 Sep 11;6(3):56. doi: 10.3390/epidemiologia6030056 (PMC12452756; doi:10.3390/epidemiologia6030056)
Supplement: Supplementary file 1 [file epidemiologia-06-00056-s001.zip]

Archive with 1 entries (1 files):
- epidemiologia-3625559-supplementary.pdf
